# Supplementary material for: The Good, the Bad, and the Fungus: Insights into the Relationship Between Plants, Fungi, and Oomycetes in Hydroponics
Source: Biology (Basel). 2024 Dec 4;13(12):1014. doi: 10.3390/biology13121014 (PMC11673877; doi:10.3390/biology13121014)
Supplement: Supplementary file 1 [file biology-13-01014-s001.zip]

Archive with 2 entries (2 files):
- biology-3333299- supplementary Table S1.pdf
- biology-3333299- supplementary Table S2.pdf
